# Supplementary material for: Clinical, Cytogenetic and Molecular Cytogenetic Outcomes of Cell-Free DNA Testing for Rare Chromosomal Anomalies
Source: Genes (Basel). 2022 Dec 16;13(12):2389. doi: 10.3390/genes13122389 (PMC9777917; doi:10.3390/genes13122389)
Supplement: Supplementary file 1 [file genes-13-02389-s001.zip]

Archive with 1 entries (1 files):
- genes-1981815-supplementary.xlsx
