# Supplementary material for: Clinical, Cytogenetic and Molecular Cytogenetic Outcomes of Cell-Free DNA Testing for Rare Chromosomal Anomalies
Source: Genes (Basel). 2022 Dec 16;13(12):2389. doi: 10.3390/genes13122389 (PMC9777917; doi:10.3390/genes13122389)
Supplement: Supplementary file 1 [file genes-13-02389-s001.zip › genes-1981815-supplementary.xlsx]

## Sheet: Table S1-RATs
Case no	Predicted anomaly	Maternal age	Gestational age	Prenatal US findings	Screening tests +	Invasive procedure	CVS-DP Karyo/I-FISH	CVS-LTC Karyo/I-FISH	AC Karyo/I-FISH	Postnatal studies	Outcomes	Interpretations	Postmortem/Postnatal findings
1	T10	37	15	VSD, CLP, hypoplastic left ventricle,single outflow tract		CVS	nM	nM			TOP	TP
2	T12	28	13	bil. PEV, micrognathia, short femur		CVS	nM	N / M			TOP	TP
3	T4	38	12			CVS	N / N	N		PB N	born	FP	phenotypically normal newborn
4	T22	37	14			CVS	N / N	N			born	FP	phenotypically normal newborn
5	T16	38	21	FGR	1.TST (1:8)	CVS+AC	nM / nM	M	N / M		TOP	TP
6	T22	40	22	SUA, EIF		CVS+AC	nM	nM	N / M		TOP	TP
7	T7	42	15	CPC, HEI		CVS+AC	N / N	N	N, UPD N		born	FP	phenotypically normal newborn
8	T10	30	16		QST (1:26)	AC+CVS	nM	N	N		born	CPM1	phenotypically normal newborn
9	T16	29	18		1.TST (1:78)	CVS+AC	nM	M	N / N		born	CPM3	healthy at 6 months of age
10	T16	32	20	FGR, SUA	1.TST (1:8)	CVS+AC	nM	nM	N / N, UPD N	CB N	TOP	CPM3	24,5 cm length, 340 g weight, OFC 18 cm. Dysmorphic features; long philtrum, delicate anteverted nostrils, light retrognathia, triangle face, light low-set ears, clinodactyly of the left fifth finger and left the fourth toe, and single umbilical artery.
11	T20	23	13			CVS+AC	M	M	N / N		ongoing	CPM3
12	T20	37	12			CVS+AC	nM	M	N / N		ongoing	CPM3
13	T22	36	16	FGR at 31. GA	1.TST (1:50)	CVS+AC	nM	N / M	N / N		born	CPM3	FGR, at 36. GA born, birth weight 2600 gr, phenotypically normal at 1,5 months of age
14	T4	36	17	FGR at 32. GA	1.TST(1:32)	AC+Pl			N	PL 3 region nM, 2 region M	born	CPM3	born at 36. GA, healthy at 3 months of age
15	T7	30	20	FGR, VSD, HNB, SUA		AC+Pl			N	PL arr T7	TOP	CPM3	body asymmetry and dysmorphic features (prominent forehead, hypertelorism, micrognathia, etc) that were in concordance with Silver Russel syndrome phenotype.
16	T9	30	18			AC+Pl			N	PL 3 region nM T9, 2 region M	born	CPM3	phenotypically normal newborn
17	T3	35	16			AC+Pl			N / N	PL 5 region N	born	FP	phenotypically normal newborn
18	T15	25	23	CHD, strawberry head		AC			der(2),t(2;15)(q37.3;q21) pat		TOP	TP
19	T3	34	16			AC			M / N		born	TP (low level M)	phenotypically normal newborn
20	T7	36	15			AC			M / M, arr N, UPD N		born	TP (low level M)	phenotypically normal newborn
21	T3	27	18			AC			N / N		born	FP/CPM?
22	T3	31	15			AC			N		born	FP/CPM?	phenotypically normal newborn
23	T7	32	16			AC			N / N		ongoing?	FP/CPM?	family refused the answer
24	T7	34	16			AC			N / N		born	FP/CPM?	phenotypically normal newborn
25	T7	39	16			AC			N / N		born	FP/CPM?	phenotypically normal newborn
26	T7	27	18			AC			N / N, arr N, UPD N		born at 33. GA	FP/CPM?	hipospadias, skin problems
27	T7	31	17			AC			N / N, UPD N	PL planned	ongoing	FP/CPM?
28	T8	37	17			AC			N		born at 24. GA, died at 3. day, phenotypically N	FP/CPM?
29	T8	38	16			AC			N / N	PL planned	on going	FP/CPM?
30	T10	33	21	HNB, absent 12th rib		AC			N / N		born	FP/CPM?	phenotypically normal newborn
31	T15	38	13			AC			N / N	PL planned	ongoing	FP/CPM?
32	T15	29	16			AC			N / N, UPD N		born	FP/CPM?	phenotypically normal newborn
33	T16	39	17		1.TST (1:8)	AC			N / N, UPD N		born	FP/CPM?	phenotypically normal newborn
34	T16	37	17			AC			N / N, UPD N		born	FP/CPM?	phenotypically normal newborn
35	T16	30	15			AC			N / N	PL planned	ongoing	FP/CPM?
36	T16	34	17	FGR		AC			N / N	PL planned	ongoing	FP/CPM?
37	T22	43	15			AC			N		IUMF 7 days after AC	FP/CPM?
38	T22	36	18	HEI, HEK		AC			N / N		born	FP/CPM?	phenotypically normal newborn
39	T22	42	19			AC			N / N	PL planned	ongoing	FP/CPM?
40	Monosomy 7	36	18			AC			N / N		born	FP/CPM?	phenotypically normal newborn
Abbreviations
1.TST First trimester screening test
GA gestational age
QST Quadreplet screening test
Pl term placenta
T trisomy
N normal
nM nonmosaic anomaly
M mosaic anomaly
UPD uniparental disomy
PL Plasenta , CB cord blood
TOP termination of pregnancy
PB peripheral blood
CHD congenital hearth defects
VSD ventricular septal defect
CLP cleft lip palate
FGR fetal growth restriction
SUA single umblical artery
EIF echogenic intracardiac focus
CPC choroid plexus cyste
HEI hyperechogenic intestine
HEK hyperechogenic kidney
HNB hypoplasic nasal bone
PB peripheral blood
CB cord blood

## Sheet: Table S2-SAs
Case no	Predicted anomalies	Maternal age	Gestational age	Pathologic US findings at biopsy time	Invasive procedure	Laboratory results	Outcomes	Prenatal US findings	Interpretation
True positives						Karyotype/FISH/Microarray
Deletions
1	del(22)(q11.2)	40	25	yes	CVS	del(22)(q11.2) de novo	TOP	hypoplasia of thymus, ARSA	TP
2	del(22)(q11.2)	29	14	yes	CVS	del(22)(q11.2) de novo	TOP	TOF, tricuspit regurgitation	TP
3	del(22)(q11.2)	28	22	yes	CVS	del(22)(q11.2) de novo	TOP	aort interruption, bil. PEV	TP
4	del(3)(q11.2q13.13) 12.09 Mb	36	16	yes	AC	del(3)(q11.2q13.3) de novo	TOP	ARSA, HEI	TP
5	del(4)(p16.3p15.1) 32.8 Mb	30	17	yes	CVS	del(4)(p13->pter) de novo	TOP	kidney anomalies	TP
6	del(5)(p13.33) 16.14 Mb	30	15		CVS	DP5p+; CC 5p-; arrdel(5)(p15.33p15.1) de novo	TOP		TP
7	del(6)(q14.1q16.1) 12.95 Mb	32	16	yes	AC	del6q-.arrdel(6)q(14.1q16.3) 21 Mb de novo	TOP	right aortic arch	TP
8	del(7)(q21.11q22.1) 15.8 Mb	27	19	yes	AC	46,der(7)t(1;7)(p32.2?;q21.1),del(7)(q31.2q22.1).arrdel1p21.1p13.3, 1.25 Mb; del7q21.11q22.1, 14.7 Mb	TOP	FGR, holoprosencephaly, hypoplasia of corpus callosum ,	TP
9	Atypical chromosome 13	39	16		AC	arrdel(13)(q14.3q21.1) 5.4 Mb mat	ongoing		TP
10	del(14)(q21.1) 7.83 Mb	37	17		AC	arrdel(14)(q21.1q21.2) 5.6 Mb mat	healthy baby		TP
Duplications
11	dup(4)(p16.3p15.2)	35	25	yes	AC	8p+, arrdup(4)(p16.3) 26 Mb; del(8)(p23.3) 2 Mb, mat t(4;8)(p16;p23)	TOP	FGR, HEI	TP
12	dup(8)(q22.3q23.1)	33	18		AC	8q+, arrdup(8)(q22.3q23.1) 20,9 Mb de novo	TOP		TP
13	dup(16)(p13.12p12.3) 4.14 Mb	36	15		CVS	N, arrdup(16)(p13.11p12.3) 2.8 Mb	healthy baby		TP
14	dup(22)(q11.2)	31	17		AC	.arrdup(22)(q11.2) 2.6 Mb	lost to follow-up		TP
15	dup(21)(q21.1q22.2)	32	24+		AC	.nuc ish (RB1x2/D21S65x3)	TOP		TP
Double anomalies
16	dup(3p)/dup(15q)	42	18	yes	AC	47,+der(15)t(15;3)(q14;p24.3) mat		stomach not visualized	TP
False positives
Deletions
17	del(22)(q11.2)	41	18		AC	N, FISH N, arr N	healthy baby		FP
18	del(22)(q11.2)	42	19		CVS	N, FISH N, arr N	healthy baby		FP
19	del(22)(q11.2)	27	17		AC	N, FISH N, arr N	healthy baby		FP
20	del(22)(q11.2)	39	18		AC	N, FISH N, arr N	healthy baby		FP
21	del(22)(q11.2)	30	16		AC	N, FISH N, arr N	healthy baby		FP
22	del(22)(q11.2)	41	23		AC	N, FISH N, arr N	healthy baby		FP
23	del(1)(p36)	34	16		AC	N, arr N	healthy baby		FP
24	del(1)(p36)	37	13		CVS	N, arr N	healthy baby		FP
25	del(1)(p36)	35	14		CVS	N, arr N	healthy baby		FP
26	del(2)(q24.3q31.2)	31	16		AC	N, arr N	healthy baby		FP
27	2q- (as declared by the physican)	37	16		AC	N, arr N	healthy baby		FP
28	4p- (as declared by the physican)	42	16		AC	N, FISH N	healthy baby		FP
29	4p- (as declared by the physican)	43	16		CVS	N, arr N	healthy baby		FP
30	5p- (as declared by the physican)	42	16		CVS	N, arr N	healthy baby		FP
31	5p- (as declared by the physican)	34	19		AC	N, arr N	healthy baby		FP
32	del(7)(q21.13q31.32)	35	13		CVS	N, arr N	healthy baby		FP
33	del(10)(q25.2q26.3)	37	14		CVS	N, arr N	healthy baby		FP
34	del(14)(q31.1q31.5)	41	16		AC	N, arr N	healthy baby		FP
35	del(15)(q11.2q11.3)	40	16		AC	N, arr N	healthy baby		FP
36	del(18)(q12.2q12.3)	30	16		AC	N, arr N	healthy baby		FP
37	del(10)(q21.1q21.3) 17.9 Mb	37	14+		CVS	N	ongoing		FP
38	del(10)(q21.1q21.3) 17.9 Mb	35	16		AC	N	ongoing		FP
39	del(10)(psubtel)	29	13+	yes	AC	arr N	ongoing	HEI, EIF	FP
Duplications
40	dup(1)(q25.3q32.2) 28 Mb	36	15		AC	N, arr N	healthy baby		FP
41	dup(4)(q27q31.1) 18.9 Mb	28	14		CVS	N, arr N	healthy baby		FP
42	trp(12)(p11p13.2)	32	18		AC	N, arr N	ongoing		FP
43	dup(8)(p11qter)	36	16		AC	N, arr N	ongoing		FP
Double anomalies
44	mosdup(7)(q33q36)/del(18)(q22q23)	36	19		AC	N, arr N	healthy baby		FP
45	abnormal CNVs of chromosomes 2 and Y	34	16		AC	N, arr N	healthy baby		FP
Prader Willi/Angelman Syndrome
46	PWS	42	12		CVS	N, arr LOH, methylation N	healthy baby		FP
47	AS	28	18		CVS	N, arr N, methylation N	healthy baby		FP
48	AS	33	21	yes	AC	N, arr N	healthy baby	bil. PEV	FP
49	AS	40	16		AC	N, arr N	healthy baby		FP
Abbreviations
N normal
TP true positive
FP false positive
TOP termination of pregnancy
ARSA aberrant right subclavian artery
TOF tetralogy of fallot
PEV pes equino varus
FGR fetal growth restriction
HEI hyperechogenic intestine
EIF echogenic intracardiac focus

## Sheet: Table S3-cfDNA N
Case no	Maternal age	Gestational age	Pathologic US findings at biopsy day	Invasive procedure	Results of cytogenetic/molecular cytogenetic studies	Outcomes	Interpretation	US findings at biopsy day
1	36	21	yes	AC+FBS+Pl	AC T21, I-FISH mos T21, FBS mos T21, Pl mos T21	TFM, TOP	FN	NT, NH, short humerus
2	44	21	yes	AC+Pl	T21	TOP	FN	pers. left superior vena kava, ösofageal atresia
3	45	21	yes	AC	T21	TOP	FN	NF, NH, AVSD, unilateral PEV
4	43	23	yes	AC	T21	TOP	FN	NF, AVSD, HI
5	34	21+	yes	AC	T18	TOP	FN	FGR, VSD, CPC, SUA, overlapped finger
6	28	18+	yes	AC+Pl	T13, Pl nonmos T13	IUMF	FN	NT, TOF, pyelectesia, EIF
7	29	17	yes	CVS	T13	TOP	FN	holoprosencephaly, VSD, pyelectesia, hyperechogenic kidney
8	34	19	yes	CVS+AC	DP mos T7, I-FISH mos, CC N, AC N, UPD N	CPM, preeclempsia, born, at 33. GW,		FGR, SUA, HI
9	34	23	yes	FBS+Pl	N, Pl nonmos T16	CPM, born, lost to follow-up		FGR
10	34	18	yes	AC	69,XXX	TOP		FGR, division of vermis inf., micrognatia, SUA
11	43	23	yes	AC	mos T9	TOP		serebellar division, polyhydramnios, echogenic kidney, EIF
12	28	25	yes	FBS	5q-.arrdel(5)(q14.2q21.2) 21,5 Mb de novo	TOP		hypolasic cerebellum, dysgenetic corpus callosum, unilateral PEV, brachicephaly
13	31	32	yes	FBS	6q-.arrdel(6)(q27 ) 5,5 Mb de novo	TOP		ventriculomegaly
14	33	19+	yes	CVS	7q-.arrdel(7)(q32.3q36.3) 26 Mb de novo	TOP		FGR, TOF, right aortic arch, VSD, overriding aorta, hypospadias, micropenis
15	40	23+	yes	CVS	13q- de novo	TOP		FGR, hypospadias, cavum veli interpositum kisti, HEI
16	39	22	yes	AC	47, +der(9)t(9;15)(q22.l;q26.3) mat	TOP		empty right renal fossa, right lying down, right renal agenesia, SUA
17	30	22	yes	AC	dup(13)(q21.2qter) de novo	TOP		mid CLP, right multicystic kidney, left double collecting system
18	45	29	yes	CVS	DP N, CC mos der(X)(l2pter->l2pl l::Xp1 1->Xqter) de novo	TOP		left diafragmatic hernia
19	26	24	yes	CVS	DP N, CC 46,r(21).arrdel(21)(q22.12q22.3) 1.375 Kb	TOP		FGR, SUA
20	37	19+	yes	AC	balanced t(6;16)(p21.3;p13.3), arr N, de novo	healthy baby born		CPC, SUA
21	30	28+5	yes	AC	balanced robt(13;21) arr N, de novo	TOP		left anophthalmia, right preauriculer tag, TOF
22	32	20	yes	AC	.arrdel(22)(q11.2) 2.3 Mb de novo	TOP		NF, TOF, VSD, transposition, double outflow ventricul, hemivertabra, SUA
23	35	20+	yes	CVS	.arrdel(15)(q13.2q13.3) 1.6 Mb de novo	TOP		NF, uni lateral PEV, right kidney multicystic dysplasia, left kidney hypoplasia, hemivertabra, HEI, SUA
24	34	21	yes	AC	.arrdel(15)(q15.1) 660 Kb Adams Oliver type6 de novo	TOP		FGR, VSD, transposiition, double outflow ventricul, ductus venosus agenesia
25	44	21	yes	AC	.arrdel(1)(p31.3p31.1) 5.5 Mb de novo	TOP		NF, bilateral PEV
26	39	20	yes	AC	.arrdel (8)(p23.1) 841 Kb / dup (8)(p23.1) 2.9 Mb de novo	TOP		NF, aort coarctation, min. pelviectasis, CPC
27	40	19+	no	AC	.arrdel(17)(p13.3) 934 Kb de novo	TOP
28	22	31+	yes	AC	.arr[GRCh38] 8q24.3(141228152_145068049)x3 3.839 Mb de novo	TOP		ARSA
Abbreviations
T trisomy
N normal
DP direct preparation
CC cell culture
mos mosaic
nonmos nonmosaic anomaly
I-FISH interphase fluorescence in situ hybridization
TOP termination of pregnancy
TOF tetralogy of fallot
VSD ventricular septal defect
ARSA aberrant right subclavian artery
NF increased nuchal fold
FGR fetal growth restriction
HEI hyperechogenic intestine
CPC choroid plexus cycte
SUA single umbilical artery
PEV pes equino varus
